# Supplementary material for: The Influence of Short Motifs on the Anticancer Activity of HB43 Peptide
Source: Pharmaceutics. 2022 May 19;14(5):1089. doi: 10.3390/pharmaceutics14051089 (PMC9147034; doi:10.3390/pharmaceutics14051089)
Supplement: Supplementary file 1 [file pharmaceutics-14-01089-s001.zip]

Archive with 1 entries (1 files):
- pharmaceutics-1707274-supplementary.pdf
